# Supplementary material for: Antagonist activation exercises elicit similar post-activation performance enhancement as agonist activities on throwing performance
Source: BMC Sports Sci Med Rehabil. 2023 Mar 27;15:44. doi: 10.1186/s13102-023-00657-9 (PMC10044369; doi:10.1186/s13102-023-00657-9)
Supplement: Supplementary file 2 — Additional file 2. Dataset. [file 13102_2023_657_MOESM2_ESM.xlsx]

## Sheet: Push up
MAX speed after push-up (m/s)						MAX distance after push-up (cm)
Participant nr	Pre	Post_Best				Participant nr	Pre	Post_Best
1	6.3	6.3				1	540	550
2	5.7	6.1				2	500	490
3	5.1	5.4				3	500	510
4	5.2	5.5				4	440	440
5	6	6.1				5	548	560
7	5.7	5.5				7	460	460
9	5.6	5.6				9	450	445
10	4.9	5.4				10	430	440
11	5.6	5.6				11	504	530
12	5.6	5.7				12	500	570
13	5.6	5.7				13	510	520
14	5.3	5.2				14	487	585
16	5.7	5.7				16	483	485
MAX distance after bend over barbell row (cm)						MAX speed after bend over barbell row (m/s)
Participant nr	Pre	Post_Best				Participant nr	Pre	Post_Best
1	640	640				1	6.8	7
2	539	542				2	6.1	6.2
3	495	500				3	5.4	5.5
4	460	570				4	5.3	5.5
5	490	510				5	6.1	6.2
7	474	479				7	5.8	5.9
9	395	430				9	5.4	5.6
10	475	540				10	5.5	5.6
11	557	547				11	5.7	5.6
12	492	509				12	5.6	5.6
13	490	510				13	5.2	5.3
14	472	494				14	5.6	5.5
16	575	587				16	5.8	6.1
MAX distance after bench press (cm)						MAX speed after bench press (m/s)
Participant nr	Pre	Best				Participant nr	Pre	Best
1	558	562				1	6.6	6.7
2	482	520				2	6.2	6.4
3	532	537				3	5.7	5.8
4	490	470				4	5.3	5.7
5	530	550				5	6.1	6.4
7	466	452				7	5.7	6
9	420	430				9	5.1	5.4
10	492	470				10	5.5	5.7
11	510	555				11	5.4	6
12	500	510				12	5.5	5.7
13	500	510				13	5.3	5.2
14	475	478				14	5.5	5.6
16	575	598				16	6.5	6.2

## Sheet: ANOVA
Exercise	Pre	Post_Best	Pre	Post_Best
push up	6.3	6.3	540	550
push up	5.7	6.1	500	490
push up	5.1	5.4	500	510
push up	5.2	5.5	440	440
push up	6	6.1	548	560
push up	5.7	5.5	460	460
push up	5.6	5.6	450	445
push up	4.9	5.4	430	440
push up	5.6	5.6	504	530
push up	5.6	5.7	500	570
push up	5.6	5.7	510	520
push up	5.3	5.2	487	585
push up	5.7	5.7	483	485
Rowing	6.8	7	640	640
Rowing	6.1	6.2	539	542
Rowing	5.4	5.5	495	500
Rowing	5.3	5.5	460	570
Rowing	6.1	6.2	490	510
Rowing	5.8	5.9	474	479
Rowing	5.4	5.6	395	430
Rowing	5.5	5.6	475	540
Rowing	5.7	5.6	557	547
Rowing	5.6	5.6	492	509
Rowing	5.2	5.3	490	510
Rowing	5.6	5.5	472	494
Rowing	5.8	6.1	575	587
Bench Press	6.6	6.7	558	562
Bench Press	6.2	6.4	482	520
Bench Press	5.7	5.8	532	537
Bench Press	5.3	5.7	490	470
Bench Press	6.1	6.4	530	550
Bench Press	5.7	6	466	452
Bench Press	5.1	5.4	420	430
Bench Press	5.5	5.7	492	470
Bench Press	5.4	6	510	555
Bench Press	5.5	5.7	500	510
Bench Press	5.3	5.2	500	510
Bench Press	5.5	5.6	475	478
Bench Press	6.5	6.2	575	598
